# Supplementary material for: A single-amino acid substitution in the adaptor LAT accelerates TCR proofreading kinetics and alters T-cell selection, maintenance and function
Source: Nat Immunol. 2023 Mar 13;24(4):676–89. doi: 10.1038/s41590-023-01444-x (PMC10063449; doi:10.1038/s41590-023-01444-x)
Supplement: Source Data Fig. 1 — Statistical source data. [file 41590_2023_1444_MOESM3_ESM.xls]

## Sheet: Fig 1
	Fig 1b					Fig 1b					Fig 1c					Fig 1c					Fig 1e					Fig 1e					Fig 1f					Fig 1f					Fig 1h					Fig 1h
	2wk		6wk			2wk		6wk			2wk		6wk			2wk		6wk			2wk		6wk			2wk		6wk			2wk		6wk			2wk		6wk			2wk		6wk			2wk		6wk
	WT	G135D	WT	G135D		WT	G135D	WT	G135D		WT	G135D	WT	G135D		WT	G135D	WT	G135D		WT	G135D	WT	G135D		WT	G135D	WT	G135D		WT	G135D	WT	G135D		WT	G135D	WT	G135D		WT	G135D	WT	G135D		WT	G135D	WT	G135D
	5.14	3.38	5.85	3.27		1.21	0.47	2.63	0.85		2.76018	3.03862	5.44489	3.73761		0.64977	0.42253	2.44787	0.97155		17	12	29	16		56	24	52	42		0.469231	0.364634	1.57902	0.598018		0.363871	0.101407	1.27289	0.408051		5.52	16.6	12.9	19.8		1.21	1.4	3.28	1.15
	5.47	2.46	7.15	2.71		1.55	0.66	3.34	1.05		2.70492	2.4969	8.42985	2.74794		0.766475	0.6699	3.93786	1.0647		19	18	35	26		49	31	50	41		0.513934	0.449442	2.95045	0.714464		0.375573	0.207669	1.96893	0.436527		5.72	8.63	16.88	9.2		2.43	0.77	3.88	0.63
	5.57	2.53	6.94	2.82		1.92	0.76	3.29	1.27		3.1192	2.6818	9.47831	2.65292		1.0752	0.8056	4.49332	1.19475		28.5	21.2	42.1	33.6		42.1	22.3	44	32.6		0.888972	0.568542	3.99037	0.891379		0.452659	0.179649	1.97706	0.389489		4.18	7.89	6.74	12.4		1.25	1.02	3.09	1.095
	5.79	3.99	7.32	3.24		1.12	0.96	1.8	0.92		4.68065	3.80845	7.48287	3.1185		0.905408	0.91632	1.84005	0.8855		21.7	20.7	26	15.3		40.6	31.1	42.2	32.4		1.0157	0.78835	1.94555	0.477131		0.367596	0.284976	0.776501	0.286902		11.5	18.8	13.1	23.5		1.95	0.66	3.62	0.695
	6.65	3.57	6.94	2.96		1.41	1.01	1.72	0.84		4.215	3.86988	6.06695	2.3017		0.893658	1.09484	1.50362	0.653184		23.8	16.6	30.4	15.7		42.3	24	50.4	31.5		1.00317	0.6424	1.84435	0.361366		0.378017	0.262762	0.757826	0.205753		12.1	18.3	11.8	23.7		1.17	1.1	2.64	0.645
	6.69	3.75	5.6	3.35		1.29	0.96	1.56	0.73		3.91365	3.96375	6.79056	2.91584		0.75465	1.01472	1.89166	0.635392		21.2	12.9	24	13.7		37.1	33.1	43.3	28		0.829694	0.511324	1.62973	0.39947		0.279975	0.335872	0.819087	0.17791		11.5	19.9	10.57	17.9		2.075	1.12	2.82	0.83
	4.8	3.22	6.59	2.73		0.86	0.75	1.63	0.75		2.04192	2.57922	9.24445	2.37619		0.365844	0.60075	2.28656	0.6528		20.8	11.5	29.6	14.3		40.9	34.2	52.9	31.6		0.424719	0.29661	2.73636	0.339795		0.14963	0.205457	1.20959	0.206285		9.07	24.1	15.78	20.4		2.13	0.925	3.8	0.915
	5.47	2.67	6.32	2.57		1.2	0.73	1.84	1.06		2.35648	2.1659	6.35286	1.93264		0.51696	0.592176	1.84957	0.79712		23.6	14.9	22.3	12.8		42.9	26.3	54.8	18.3		0.556128	0.32272	1.41669	0.247378		0.221776	0.155742	1.01356	0.145873		9.53	23.1	12.55	19.32		1.305	0.82	2.98	0.545
	5.55	2.84	5.84	2.93		1.02	0.61	2.08	1.03		2.92041	2.09592	4.80749	2.88312		0.536724	0.45018	1.71226	1.01352		21.6	18.6	26.5	12.7		39	34.4	56.7	18.5		0.630809	0.389841	1.27398	0.366156		0.209322	0.154862	0.970849	0.187501		8.98	26	9.21	22.1		2.19	0.885	2.1	1.21
	6.21	2.05	5.86	2.85		1.28	1.63	2.33	0.97		5.6016	1.9188	5.46093	2.6676		1.15456	1.52568	2.17133	0.90792		17.3	17.6	47	28		43.1	21.3	58	44		0.969077	0.337709	2.56664	0.746928		0.497615	0.32497	1.25937	0.399485		9.12	21.4	13.2	17.9		1.435	0.915	3.1	1.98
	5.4	3.69	6.95	3.23		1.69	1.48	2.21	0.85		5.29416	3.29443	5.92974	3.29783		1.65688	1.32134	1.88557	0.86785		20.3	12.8	46	22		45.1	20.3	51	42		1.07471	0.421687	2.72768	0.725523		0.747251	0.268233	0.961642	0.364497		8.92	17.2	12	18.5		1.31	0.53	1.9	1.08
	6.29	3.18	6.96	2.97		1.44	1.64	2.12	1.11		3.91867	3.57432	9.30552	2.82744		0.89712	1.84336	2.83444	1.05672		18	16.5	39	21		40.7	21.2	50	38.4		0.705361	0.589763	3.62915	0.593762		0.365128	0.390792	1.41722	0.40578		7.43	15.4	9.05	9.4		2.285	0.655	3.89	0.23
	6.07	3.33	5.9	2.98		1.52	0.98	2.4	0.95		2.01585	3.65701	7.28119	2.77945		0.504792	1.07624	2.96184	0.886065		22.2	18.7	36.8	17.5		66	39	64	42		0.447518	0.68386	2.67948	0.486403		0.333163	0.419732	1.89558	0.372147		8.11	14.8	9.98	15.2		1.455	0.595	4.12	0.54
	6.63	3.24	7.42	2.79		1.83	1.27	2.14	1.34		2.26812	3.344	9.75878	2.44125		0.626043	1.31077	2.81453	1.1725		29	20	38	18.7		67	32	53	29		0.657756	0.668801	3.70834	0.456514		0.419449	0.419445	1.4917	0.340025		5.09	16.4	12.4	15.6		1.315	0.79	4.33	1.47
	5.25	2.26	6.32	2.52		1.22	0.93	2	1.05		2.09422	2.10406	6.90207	1.99836		0.486658	0.86583	2.1842	0.83265		28.5	16.3	42.3	23.5		61	31.6	46	37		0.596854	0.342962	2.91958	0.469615		0.296861	0.273602	1.00473	0.308081		6.48	19.2	13.6	16.6		1.67	0.57	3.05	0.45
