# Supplementary material for: A single-amino acid substitution in the adaptor LAT accelerates TCR proofreading kinetics and alters T-cell selection, maintenance and function
Source: Nat Immunol. 2023 Mar 13;24(4):676–89. doi: 10.1038/s41590-023-01444-x (PMC10063449; doi:10.1038/s41590-023-01444-x)
Supplement: Source Data Fig. 2 — Statistical source data. [file 41590_2023_1444_MOESM4_ESM.xls]

## Sheet: Fig 2
	Fig 2e			Fig 2e			Fig 2h			Fig 2j					Fig 2k
	WT	G135D		WT	G135D		WT	G135D		CCR7-		CCR7+			CCR7-CCR9-		CCR7-CCR9+		CCR7+CCR9+		CCR7+CCR9-
	0.55	0.74		0.133333	0.33		0.28	1.02		WT	G135D	WT	G135D		WT	G135D	WT	G135D	WT	G135D	WT	G135D
	0.63	0.58		0.146667	0.26		0.34	0.86		46.9	62.2	49.1	34.65		26.9	18	20	44.2	35.8	30.3	13.3	4.35
	0.47	0.61		0.12	0.25		0.3	0.62		53.8	58.1	41.8	38.58		35.1	19.3	18.7	38.8	28	31.4	13.8	7.18
	0.67	0.529		0.146667	0.24		0.43	0.67		59.4	61.8	36.4	34.91		39.1	20.2	20.3	41.6	21.5	28.2	14.9	6.71
	0.64	0.502		0.113333	0.31		0.29	0.65		57.2	64.2	38.1	32.78		37.3	20.4	19.9	43.8	27.3	27.9	10.8	4.88
	0.53	0.553		0.153333	0.35		0.3	1.13		63.9	44.18	30.8	52.6		39.5	22.18	24.4	30.7	12	49.9	18.8	2.7
	0.64	0.852		0.16	0.42		0.24	0.72		46.5	50.5	49.5	45.4		25.6	13.48	20.9	23.1	36.6	36	12.9	9.4
	0.65	0.732		0.166667	0.34		0.29	0.67		51.4	58.6	44.3	37.61		31.6	27.4	19.8	27.7	30.8	28.7	13.5	8.91
	0.56	0.669		0.186667	0.37		0.32	0.97		56.2	65.7	39.5	29.89		35.5	30.9	20.7	32.2	25.1	22.8	14.4	7.09
	0.646	0.682		0.22	0.31		0.43	0.52		53.4	62.7	42.5	34.2		33	33.5	20.4	45	31.8	29.9	10.7	4.3
	0.58	0.492		0.14	0.38					59.9	69.58	36.33	30.42		32.8	17.7	27.1	47.4	9.33	26.3	27	4.12
