# Supplementary material for: A single-amino acid substitution in the adaptor LAT accelerates TCR proofreading kinetics and alters T-cell selection, maintenance and function
Source: Nat Immunol. 2023 Mar 13;24(4):676–89. doi: 10.1038/s41590-023-01444-x (PMC10063449; doi:10.1038/s41590-023-01444-x)
Supplement: Source Data Fig. 3 — Statistical source data. [file 41590_2023_1444_MOESM6_ESM.xls]

## Sheet: Fig 3
	Fig 3b					Fig 3d					Fig 3e
	2wk		6wk			2wk		6wk			2wk		6wk
	WT	G135D	WT	G135D		WT	G135D	WT	G135D		WT	G135D	WT	G135D
	8.08	10.4	14.3	25.3		4.74	5.49	9.55	16.3		33.8	62.2	37.1	47.5
	11	11.6	16	24.1		3.47	4.6	7.71	14.7		36.5	64.6	39.5	50.3
	20.4	13.3	7.6	31.9		4.72	6	9.02	15.2		35.9	57.5	29.4	48.7
	9.46	13.5	16.4	21.1		5.47	5.51	7.82	14.5		38.5	59.1	32	49.6
	5.84	6.13	23.4	36.7		5.64	4.21	10.8	15.1		35.7	45.9	24.8	43.1
	7.07	6.82	26.2	33		3.97	4.3	10.2	16.7		39.1	52.3	26.1	40.3
	20.4	9.18	24.7	34.9		0.7	3.65	11.9	16.9		32	49.9	29.1	41.9
	24.7	24	27.9	31.2		0.8	0.2	2.5	32.2		32.9	46.9	32.6	39.2
	23	21.8	8.1	35.4		0.9	0.225	2.32	21.1		35.2	51.5	32.9	41.3
	7.06	19.1	26.3	40		1	0.25	2.9	18.4		33	43.8	32.7	49.7
	7	9.93	23.1	31.6		1.1	0.275	2.42	14.6		32.3	49.2	18.5	53
	6.77	10.4	24	32.9		2.33	0.5825	2.1	26.5		33	53.3	18.7	42.4
	11.2	15.5	7.9	41.6		0.93	4.76	3.55	24.4		25.4	62.6	17.4	48.8
	11.8	13.8	20.8	43.8		4.74	4.62	4.27	15.85		31.5	60.7	12.1	36.9
	12.9	14.9	20.9	44.9		3.73	4.27	5.85	25.45		42.6	60.4	14.5	42.6
	Fig 3g					Fig 3i
	CD45.1		MHC-II KO			CD45.1		Tap1 b2m KO
	WT	G135D	WT	G135D		WT	G135D	WT	G135D
	0.589	0.803	0.065	0.09		0.609	0.775	0.088	0.058
	0.55	0.791	0.0214	0.011		0.507	0.763	0.058	0.097
	0.543	0.786	0.03	0.12		0.464	0.714	0.061	0.014
	0.511	0.691	0.04124	0.21		0.45	0.706	0.092	0.124
	0.417	0.972				0.447	0.9871
	0.384					0.435	0.8725
