# Supplementary material for: A single-amino acid substitution in the adaptor LAT accelerates TCR proofreading kinetics and alters T-cell selection, maintenance and function
Source: Nat Immunol. 2023 Mar 13;24(4):676–89. doi: 10.1038/s41590-023-01444-x (PMC10063449; doi:10.1038/s41590-023-01444-x)
Supplement: Source Data Fig. 4 — Statistical source data. [file 41590_2023_1444_MOESM7_ESM.xls]

## Sheet: Fig 4
	Fig 4b
	Log [Concentration] (M)	WT			G135D					Log [Concentration] (M)	WT			G135D					Log [Concentration] (M)	WT			G135D					Log [Concentration] (M)	WT			G135D					Log [Concentration] (M)	WT			G135D					Log [Concentration] (M)	WT
OVA	-5	75.2	89.1	76.88	85.4	92.3	89.2		Q4R7	-5	89.984	88.56	79.67	92.584	88.06	88.38		T4	-5	76.7	89.56	73.2	81.1	82.16	92.584		Q4H7	-5	77	72	82.9669	82.818	81.493	88.369		V4	-5	32.6	42.16	53.12	70.4	78.5	88		G4	-5	35.42	41.6864	40.736
	-6	78.8	92.9	88.24	84.3	94.12	91.2			-6	89.72	91.68	82.8	89.58	94.95	91.24			-6	75.1	75.9	77.5	82.5	86.06	89.58			-6	83.8267	75.5512	68.369	96.475	85.335	84.191			-6	34.4	49.92	47.04	68.3	76.1	89.6			-6	26.624	35.9296	32.2464
	-7	77.4	88.2	87.76	85	87.64	87.8			-7	88.72	82.68	78.8	88.858	93.52	90.98			-7	73.5	67.342	65.3	79.6	88.66	88.858			-7	56.475	52.3031	50.541	92.818	84.35	85.758			-7	25.39	36.08	20.688	68.1	69.7	74			-7	13.18	11.7184	16.816
	-8	75	87.3	80.88	82.4	89.96	89.2			-8	87.392	82.697	78.61	88.28	96.25	86.95			-8	73.5	66.692	62.4	80.5	96.46	88.28			-8	31.23	25.335	23.22	64.8375	78.8901	70.541			-8	13.88	8.248	6.912	56	42.5	60.944			-8	5.746	9.3008	5.4224
	-9	73.3	63.1	69.2	86.7	98.54	88.6			-9	58.64	40.837	58.1088	71.604	80	76.55			-9	40.9	55.716	51.2	76.5	79.68	71.604			-9	8.7363	11.35	13.4	63.3544	73.3813	65.4444			-9	4.87	2.08	1.984	39.56	36.12	42.432			-9	3.198	6.2192	5.5568
	-10	58.4	55.2	64.32	82.7	76.44	84.3			-10	32.624	36.495	31.7316	70.2	84.03	73.484			-10	18.6	10.806	23.4	62.7	72.626	60.2			-10	2.521	4.124	9.42	41.59	33.598	30.2258			-10	4.49	1.088	0.832	7.43	7.62	9.992			-10	4.522	0.55104	6.72
	-11	22.1	33.2	32.5	44.1	55.3	62.3			-11	8.3328	7.481	4.21	42.712	36.48	50.611			-11	9.75	16.76	9.42	43.23	31.222	32.712			-11	3.51	4.12	5.21	15.13	19.12	22.56			-11	4.32	0.8	0.64	3.29	2.98	1.568			-11	3.03	2.88	4.032
	-12	4.22	5.2	4.9	12.1	20.5	13.3			-12	5.22	4.8	4.17	10.226	3.185	0.364			-12	3.86	0.494	4.46	2.59	0.598	10.2258			-12	2.11	4.23	4.46	1.52	8.12	3.55			-12	3.35	1.536	1.568	3.12	3.52	1.056			-12	3.23	2.592	4.128
	-14	5.6	1.5	6.2	9.12	8.71	5.32			-14	2.6	4.2	4.15	5.21	4.22	3.19			-14	2.11	4.23	3.65	2.55	6.42	5.24			-14	0.8356	0.42	3.65	2.55	6.42	5.24
[truncated: 19 more columns]
