# Supplementary material for: A single-amino acid substitution in the adaptor LAT accelerates TCR proofreading kinetics and alters T-cell selection, maintenance and function
Source: Nat Immunol. 2023 Mar 13;24(4):676–89. doi: 10.1038/s41590-023-01444-x (PMC10063449; doi:10.1038/s41590-023-01444-x)
Supplement: Source Data Fig. 5 — Statistical source data. [file 41590_2023_1444_MOESM8_ESM.xls]

## Sheet: Fig 5
Fig 5a		10 nM OVA						0.1 nM OVA
		WT			G135D			WT			G135D
	Time (min)	mean	sd	n	mean	sd	n	mean	sd	n	mean	sd	n
	0	5	1.94851	4	4	4.28927	4	2	1.4002	4	5	1.91191	4
	5	6.83	1.32792	4	40.2	7.95021	4	2.9	4.54247	4	32.5	8.68313	4
	10	7.83	7.32792	4	48.9	8.17083	4	3.9	4.54247	4	45.65	6.44555	4
	20	19.7	8.60195	4	57.3	4.48497	4	9.1	5.55917	4	58.3	9.73083	4
	30	22.8	6.55354	4	68.2	7.11401	4	16.2	3.88194	4	67.1	7.07509	4
	45	38.2	9.92723	4	67.5	7.84973	4	21.5	8.80393	4	62.7	5.82205	4
	60	47.3	9.36241	4	63.6	7.23986	4	20.6	5.29432	4	63.4	3.55667	4
	90	42.6	8.38146	4	68.1	5.17127	4	20.2	5.96735	4	66.1	5.4266	4
	120	45.1	7.68033	4	71.8	3.08088	4	20.7	4.91558	4	65.46	1.5002	4
	150	42.6	3.66958	4	76.2	7.4473	4	23.8	6.07162	4	67.5	2.24822	4
	180	41.5	5.49945	4	72	4.94942	4	25.7	3.15744	4	64.3	6.48661	4
Fig 5b		10 nM OVA						0.1 nM OVA
		WT			G135D			WT			G135D
	Time (min)	mean	sd	n	mean	sd	n	mean	sd	n	mean	sd	n
	0	11729	692.008	3	11809	2545	3	11973	905.885	3	10103	123	3
	5	11305	900.433	3	11568	1242	3	10461	438.709	3	10827	142	3
	10	10937	949.79	3	11150	948	3	10762	648.952	3	10883	198	3
	20	11065	758.501	3	12936	1983	3	11905	242.907	3	10870	998	3
	30	12646	495.649	3	12480	1526	3	11680	183.497	3	12382	863	3
	45	12897	1324	3	12198	753	3	11498	197.567	3	12188	451	3
	60	13433	792.352	3	15815	1123	3	12030	781.224	3	14996	314	3
	90	15375	1176.35	3	25626	1245	3	13022	951.59	3	23523	1258	3
	120	18743	1294.82	3	29458	715	3	15066	1283.77	3	26497	1753	3
	150	21962	1100.31	3	27395	987	3	17547	1385.3	3	27722	1271	3
	180	23829	943.661	3	28170	597	3	19400	930.306	3	27428	2112	3
	210	24212	956.458	3	27620	988	3	20324	723.779	3	28244	1152	3
	240	24194	908	3	28360	952	3	20313	725.2	3	27840	1052	3
Fig 5c		10 nM OVA						0.1 nM OVA
		WT			G135D			WT			G135D
	Time (min)	mean	sd	n	mean	sd	n	mean	sd	n	mean	sd	n
	0	20.1	0.2	4	18.7	0.2	4	20.25	1.65	4	18.7	5.8	4
	5	27	5.9	4	16.45	4.15	4	18.225	5.55	4	19.725	9.05	4
	10	34.55	9.05	4	27.15	6.35	4	18.85	5.8	4	18.13	8.9	4
	20	59.3	16.4	4	49.65	9.535	4	19.575	6.8	4	18.75	9.5	4
	30	61.45	14.55	4	55	10.3	4	20.825	5.1	4	22.521	5.4	4
	45	53.3	15.1	4	45.7	9.7	4	32.5	5.7	4	31.75	6.3	4
	60	54.65	7.05	4	54.95	7.15	4	37.85	6.65	4	36.8	5.95	4
	90	70.05	8.75	4	63.8	7.6	4	42.475	9.3	4	41.925	4.05	4
	120	72.9	9.3	4	67.45	5.15	4	41.225	8.15	4	42.875	2.25	4
	150	71.35	5.95	4	69.05	7.65	4	52.025	5.3	4	50.15	0.7	4
	180	77.85	3.35	4	72	2.3	4	57.4	1	4	55.825	4.85	4
Fig 5d		10 nM OVA						0.1 nM OVA
		WT			G135D			WT			G135D
	Time (min)	mean	sd	n	mean	sd	n	mean	sd	n	mean	sd	n
	0	1	0	4	1	0	4	1	0	4	1	0	4
	5	5.44	2.31931	4	5.085	3.21734	4	4.45	2.67286	4	4.5	2.87085	4
	10	6.115	2.99106	4	5.585	3.44361	4	4.98	2.60215	4	5.3	3.60624	4
	20	6.575	2.55266	4	5.715	3.48604	4	4.99	2.89914	4	4.94	3.08299	4
	30	7.76	2.27688	4	6.78	3.74767	4	6.72	3.18198	4	6.61	2.84257	4
	45	15.2	0.989949	4	14	5.09117	4	16.7	1.13137	4	18.85	4.59619	4
	60	34.3	8.34386	4	28.85	0.636396	4	30.55	0.212132	4	27.7	1.83848	4
	90	57.6	5.51543	4	54.9	3.39411	4	52.2	2.68701	4	46	1.83848	4
	120	58.8	7.77817	4	60.25	4.59619	4	58.8	2.40416	4	55.75	7.56604	4
	150	61.4	5.65685	4	58.65	3.88909	4	57.45	1.62635	4	56.55	3.88909	4
	180	61.45	7.56604	4	60.85	2.19203	4	58	1.69706	4	53.05	7.00036	4
