# Supplementary material for: A single-amino acid substitution in the adaptor LAT accelerates TCR proofreading kinetics and alters T-cell selection, maintenance and function
Source: Nat Immunol. 2023 Mar 13;24(4):676–89. doi: 10.1038/s41590-023-01444-x (PMC10063449; doi:10.1038/s41590-023-01444-x)
Supplement: Source Data Fig. 6 — Statistical source data. [file 41590_2023_1444_MOESM9_ESM.xls]

## Sheet: Fig 6
	Fig 6b						Fig 6d
	OVA			V4				KLRG1-CD127-			KLRG1+ CD127-			KLRG1+CD127+			KLRG1- CD127+
	WT	G135D		WT	G135D			mean	sd	n	mean	sd	n	mean	sd	n	mean	sd	n
	12.1	8.48		0.088	0.11		WT (OVA)	14.6325	2.86655	4	75.925	2.24555	4	4.365	1.42757	4	5.0775	1.0153	4
	10.1	15.8		0.013	0.2		G135D (OVA)	5.81	2.96966	4	85	3.25372	4	7.005	2.20261	4	2.185	1.02533	4
	10.6	15.7		0.03	0.2			KLRG1-CD127-			KLRG1+ CD127-			KLRG1+CD127+			KLRG1- CD127+
	8.2	17		0.014	0.11		WT (V4)	1.41	1.08277	4	50.525	16.2453	4	32.45	11.6013	4	15.615	6.33484	4
							G135D (V4)	0.2775	0.304781	4	58.875	5.63109	4	35.05	3.33117	4	5.7975	2.28405	4
	Fig 6e						Fig 6g
	OVA			V4				KLRG1+ CD127-			KLRG1+ CD127-			KLRG1- CD127+			KLRG1-CD127-
	WT	G135D		WT	G135D		WT (OVA)	73.025	1.83371	4	10.1225	0.672824	4	7.825	0.644386	4	9.0275	1.68328	4
	10.1	11.2		1.34	4.65		G135D (OVA)	89.06	2.47649	5	7.546	1.77528	5	0.978	0.355837	5	2.416	0.796354	5
	10.5	3.18		2.37	3.75			KLRG1+ CD127-			KLRG1+ CD127+			KLRG1- CD127+			KLRG1-CD127-
	4.89	0.73		2.09	3.75		WT (V4)	60.9	7.492	5	2.234	0.855061	5	4.344	1.14633	5	32.522	6.71082	5
	8.81	15.5		2.06	3.69		G135D (V4)	85.06	1.62727	5	5.286	1.65119	5	1.79	0.396548	5	7.864	2.95233	5
		5.39		1.43	5.73
	Fig 6i
	OVA		V4
	WT	G135D	WT	G135D
	10	1.57	30.4	10.9
	8.72	2.87	20.1	7.77
	12.5	2.74	24.1	5.87
	11.5	1.23	19.3	6.44
		2.27	14.8	4.49
