# Supplementary material for: A single-amino acid substitution in the adaptor LAT accelerates TCR proofreading kinetics and alters T-cell selection, maintenance and function
Source: Nat Immunol. 2023 Mar 13;24(4):676–89. doi: 10.1038/s41590-023-01444-x (PMC10063449; doi:10.1038/s41590-023-01444-x)
Supplement: Source Data Fig. 7 — Statistical source data. [file 41590_2023_1444_MOESM10_ESM.xls]

## Sheet: Fig 7
	Fig 7b				Fig 7e								Fig 7g
	WT	G135D			R1		R2		R3				CD44 low		CD44 hi
	9.43134	16.0104			WT	G135D	WT	G135D	WT	G135D			WT	G135D	WT	G135D
	9.24928	13.9911			24.1	46	18.7	2.82	38	47.5			36.2	58	11.7	82.4
	8.52932	16.3165			23.5	48.8	13.5	6.39	42	42.8			43.7	49.2	14.9	79
	9.65478	14.9594			20.4	45.7	21.4	1.36	47.1	42.1			50.4	43.6	20.2	71.8
	8.96792	15.489			22.1	43.8	21.3	1.84	40.7	48.2			46.9	46.8	19.8	75.1
	9.74581	14.0656			24.2	41.6	24.9	0.76	47.3	43.1			60.7	34.1	19.7	77.1
	9.69616	15.1166			24.7	54.6	11.6	2.41	48.1	41			19.1	64.1	19.5	72.8
	9.5141	16.2007			25.6	42.5	22.5	1.13	40.2	50.6			24.5	69.8	11.5	84.3
	10.5237	14.2642						3.79	31.5	54.3			29.8	62.5	18.7	76.5
	12.2864	35.4495						1	25.5	64.7					1.72	87.6
	12.8822	17.5496
	10.0272	13.3208
	15.5469	13.0229
	14.9925	13.7346
	13.3456	15.2076
		13.7925
		15.1745
		13.9084
		14.4959
		32.4703
		42.8809
		27.7565
		27.0117
		16.1759
