# Supplementary material for: A single-amino acid substitution in the adaptor LAT accelerates TCR proofreading kinetics and alters T-cell selection, maintenance and function
Source: Nat Immunol. 2023 Mar 13;24(4):676–89. doi: 10.1038/s41590-023-01444-x (PMC10063449; doi:10.1038/s41590-023-01444-x)
Supplement: Source Data Fig. 8 — Statistical source data. [file 41590_2023_1444_MOESM11_ESM.xls]

## Sheet: Fig 8
	Fig 8d					Fig 8f					Fig 8h
	2 wk		6 wk			2 wk		6 wk
	WT	G135D	WT	G135D		WT	G135D	WT	G135D		WT	G135D
	16	16.8	18.6	31.2		12.9	8.41	11.1	12		8.83	31.7
	13.5	19.6	12	34.2		6.86	5.07	13.3	13.4		20.9	34.1
	12.1	18.6	13.5	32.2		8.16	4.84	12.9	11.3		17.2	41.9
	13.4	16.5	11.5	27.5		5.99	8.43	8.06	15.7		13.6	40.5
	8.8	13.9	10.3	24.5		5.91	4.3	18	9.22		7.3	36.5
	10.6	13.6	19.8	25.3		7.33	7.87	11.4	10.5
	9.9	8.87	11.4	24.5		7.35	6.35	9.37	9.5
	9.49	8.42	11.3	25.2		7.47	4.39	9.69	9.05
	11.4	6.89	12.1	27		7.84	4.08	10.2	9.61
	10.2	11.25	17.5	25.5		9.17	3.78	10.72	9.56
	13.8	11.21	13.7	30.1		7.83	3.18	11.9	11.3
	14.6	8.59	11.6	35.5		7.03	4.34	10.1	10.3
	14.9	16.9	14.1	38.1		7.88	4.4	9.73	10.2
	14.9	14.6	16.2	33.6		11.4	4.64	13.7	14.8
	12.1	13.1	15.4	36.2		12.7	8.6	11.4	7.31
	13.5	12.6	12	32.2
	7.3	18.6	8.4	33.2
	6.4	14.9	14.9	32.2
	9.94	10.6	12.7	18.3
	11.2	15.3	11.2	25.3
