# Supplementary material for: A single-amino acid substitution in the adaptor LAT accelerates TCR proofreading kinetics and alters T-cell selection, maintenance and function
Source: Nat Immunol. 2023 Mar 13;24(4):676–89. doi: 10.1038/s41590-023-01444-x (PMC10063449; doi:10.1038/s41590-023-01444-x)
Supplement: Source Data Extended Data Fig. 2 — Statistical source data. [file 41590_2023_1444_MOESM12_ESM.xls]

## Sheet: Extended Data Fig 2
	Extended Data Fig 2a					Extended Data Fig 2b					Extended Data Fig 2b					Extended Data Fig 2c					Extended Data Fig 2c
	2wk		6wk			2wk		6wk			2wk		6wk			2wk		6wk			2wk		6wk
	WT	G135D	WT	G135D		WT	G135D	WT	G135D		WT	G135D	WT	G135D		WT	G135D	WT	G135D		WT	G135D	WT	G135D
	53.7	89.9	93.075	114.3		2.145	1.2	1.665	1.965		1.15187	1.0788	1.5497	2.246		91.505	94.95	89.855	93.915		49.1382	85.3601	83.6325	107.345
	49.45	101.5	117.9	101.4		2.815	2.015	2.135	2.395		1.39202	2.04523	2.51716	2.42853		90.165	94.865	87.375	93.845		44.5866	96.288	103.015	95.1588
	56	106	136.575	94.075		2.43	2.5	1.98	1.67		1.3608	2.65	2.70418	1.57105		90.08	94.21	87.79	94.24		50.4448	99.8626	119.899	88.6563
	80.84	95.45	102.225	96.25		1.78	1.4	2.61	2.45		1.43895	1.3363	2.66807	2.35813		91.31	93.65	88.27	93.39		73.815	89.3889	90.234	89.8879
	63.38	108.4	87.42	77.76		1.985	1.11	2.46	2.52		1.25809	1.20324	2.15053	1.95955		89.955	94.31	88.88	93.68		57.0135	102.232	77.6989	72.8456
	58.5	105.7	121.26	87.04		1.925	1.09	2.715	2.77		1.12613	1.15213	3.29221	2.41101		90.095	94.2	90.125	93.15		52.7056	99.5694	109.286	81.0778
	42.54	80.1	140.28	87.04		2.62	2.49	2.04	2.215		1.11455	1.99449	2.86171	1.92794		91.72	93.54	89.74	94.305		39.0177	74.9255	125.887	82.0831
	43.08	81.12	100.52	75.2		1.5	1	2.17	2.385		0.6462	0.8112	2.18128	1.79352		91.83	95.6	89.67	93.985		39.5604	77.5507	90.1363	70.6767
	52.62	73.8	82.32	98.4		1.735	1.6	2.62	1.99		0.912957	1.1808	2.15678	1.95816		91.695	94.95	89.46	94.05		48.2499	70.0731	73.6435	92.5452
	90.2	93.6	93.19	93.6		1.635	1.74	2.445	1.225		1.47477	1.62864	2.2785	1.1466		90.875	94.58	89.365	94.955		81.9693	88.5269	83.2792	88.8779
	98.04	89.28	85.32	102.1		2.375	1.705	1.445	2.005		2.32845	1.52222	1.23287	2.0471		90.535	93.125	89.395	93.915		88.7605	83.142	76.2718	95.8872
	62.3	112.4	133.7	95.2		1.06	1.045	1.5	2.505		0.66038	1.17458	2.0055	2.38476		91.21	94.135	89.42	93.415		56.8238	105.808	119.555	88.9311
	33.21	109.82	123.41	93.27		2.815	1.02	1.52	1.48		0.934861	1.12016	1.87583	1.3804		89.595	94.67	90.18	94.59		29.7545	103.967	111.291	88.2241
	34.21	103.21	131.52	87.5		2.6	1.7	2.6	1.605		0.88946	1.75457	3.41952	1.40437		88.94	93.79	87.84	94.265		30.4264	96.8007	115.527	82.4819
	39.89	93.1	109.21	79.3		2.12	2.09	1.9	2.21		0.845668	1.94579	2.07499	1.75253		91	94.3	89.4	93.8		36.2999	87.7933	97.6337	74.3834
