# Supplementary material for: A single-amino acid substitution in the adaptor LAT accelerates TCR proofreading kinetics and alters T-cell selection, maintenance and function
Source: Nat Immunol. 2023 Mar 13;24(4):676–89. doi: 10.1038/s41590-023-01444-x (PMC10063449; doi:10.1038/s41590-023-01444-x)
Supplement: Source Data Extended Data Fig. 3 — Statistical source data. [file 41590_2023_1444_MOESM13_ESM.xls]

## Sheet: Extended Data Fig 3
	Extended Data Fig 3b					Extended Data Fig 3b
	1		10			1		10
	WT	G135D	WT	G135D		WT	G135D	WT	G135D
	151	111	127	108		1795	2206	2002	4631
	141	108	116	102		1344	1752	3122	3446
	161	110	114	116		1133	1600	2176	2900
	134	123	121	100		1687	2047	2780	2579
	159	112	109	104		1600	2126	1752	3155
	128	127	132	96		1192	2142	1672	3982
	Extended Data Fig 3c															Extended Data Fig 3d
		Time	WT						G135D								Time	WT						G135D
	LAT pY316	0	1	1	1	1	1	1	0.941196	1.06867	1.10666	1.26256	1	1		Zap70 pY493	0	1	1	1	1	1	1	1.02747	1.0294	1.0142	1.02317	1	1
		2	1.62233	1.81008	0.886287	0.922658	1.01	1.2	6.91908	9.33066	9.59715	11.8581	7.2	5.9			2	2.517	2.51401	2.70663	2.71403	5.70663	6.71403	2.60568	2.60799	2.59306	2.60967	2.5	8.2
		5	3.47971	3.71659	1.0257	2.18828	2.566	3.99	9.72221	11.4109	10.1959	12.8951	16.7	19.2			5	2.65971	4.6533	5.64051	2.64815	4.9	6.2	2.32822	3.33597	2.33963	4.36256	5.2	8.9
		10	5.71621	4.70852	2.98186	3.12023	7.21	4.15	18.0362	24.9194	14.7118	17.5505	29.42	25.8			10	2.49698	2.49646	2.48457	2.49043	4.5	9.2	2.26954	4.5	3.14	2.30861	7.2	6.2
	Total LAT	0	1	1	1	1	1	1	1.04171	1.75311	1.09927	0.818225	1.02086	1.02656		LAT pY195	0	1	1	1	1	1	1	0.229494	0.900113	0.955867	0.534733	0.9	0.9
		2	0.908902	0.926761	0.950647	0.974831	1.41	1.4	1.05125	1.2864	1.25292	1.43615	0.906232	0.943201			2	11.8368	7.50125	20.7061	9.35943	12	18	9.5023	6.2354	18.7525	8.58475	11.7	18.4
		5	1.18239	1.1872	1.23037	0.943203	1.05	1.09	1.6352	1.01766	1.33094	1.34142	0.967599	0.883135			5	10.6646	6.93145	20.0687	9.14463	19.2	15.2	8.9793	8.90361	17.1947	9.92566	19.1	17.8
		10	1.19014	1.18324	1.25506	1.25181	0.95	0.925	1.36549	1.33673	0.723786	1.80324	0.832747	0.866837			10	5.29531	4.03468	9.84281	5.46259	6.77	8.7	5.48975	3.64236	9.33063	5.07107	5.89	7.2
																Erk pT202/Y204
	PLCg1 pY783	0	1	1	1	1	1	1	1.78229	1.72083	11.7953	6.10526	1.24	1.02			0	1	1	1	1	1	1	1.41139	1.49122	1.58	1.12	1	1
		2	33.5691	16.8239	54.8309	29.9231	12.4	11.3	90.8211	143.691	530.018	247.785	89.4	323.5			2	46.057	38.1198	86.5372	41.4423	32.1	68.2	68.3043	65.2833	33.2199	20.0602	49.2	31.5
		5	41.9512	20.4223	63.2493	35.946	19.8	15.2	395.478	440.194	906.851	470.993	525.2	398.2			5	120.989	102.591	149.981	78.0443	156.2	133.9	136.023	122.731	115.726	59.9901	78.2	67.2
		10	55.29	126.473	75.3858	142.417	10.2	10.2	645.318	671.508	1995.35	1101.68	782.4	987.4			10	239.115	201.919	131.633	64.0642	152.2	298.2	385.527	203.771	193	91.2563	174.1	312.1
	Extended Data Fig 3f
		Time	WT				G135D
	LAT pY195	0	1	1	1	1	1.07369	1.05333	1.58655	0.765739
		0.5	1.88314	1.14922	1.09769	1.36495	2.45085	2.72321	2.02708	0.716067
		1	3.11625	2.29596	2.9169	4.78562	6.1566	3.0493	4.02181	3.19467
		2	4.99092	4.4705	8.5	5.89134	4.72019	6.32319	4.41275	7.82807
		5	6.93888	4.6102	7.08015	5.21337	3.15244	7.80238	5.38114	6.19154
		10	2.76952	3.95941	2.86813	3.57326	2.90732	2.42948	2.42122	4.2431
		20	1.90376	1.76279	1.85088	1.89033	2.85106	2.90293	2.15563	1.18613
	LAT pY136	0	1	1	1	1	5.00387	2.64409	3.40663	1.28255
		0.5	1.42069	1.18995	1.81829	1.31122	13.2162	12.4322	9.05961	12.0611
		1	1.68573	1.98574	2.15589	1.91081	19.1353	22.5377	19.7485	21.6873
		2	2.02035	3.90306	3.29435	2.85088	20.388	27.9358	26.7105	24.1379
		5	4.46127	4.55401	6.55235	2.06571	27.6318	28.2294	26.6667	25.1932
		10	5.61826	4.70425	8.13251	3.80126	25.6007	29.6827	29.3427	24.1962
		20	2.597	2.20479	4.29044	1.93838	5.59669	9.14928	8.62313	5.51839
	Normalized	0	0	0	0	0	0	0	0	0
		0.5	9.10928	5.12776	11.4727	11.1098	36.2928	36.2006	21.7959	45.0784
		1	14.8482	26.611	16.206	32.5144	62.4512	73.5747	63.0085	85.3374
		2	22.0939	78.3711	32.1675	66.0731	67.9874	93.5393	89.8512	95.5864
		5	74.9476	95.944	77.8457	38.0439	100	94.6249	89.6823	100
		10	100	100	100	100		100	100
