# Supplementary material for: A single-amino acid substitution in the adaptor LAT accelerates TCR proofreading kinetics and alters T-cell selection, maintenance and function
Source: Nat Immunol. 2023 Mar 13;24(4):676–89. doi: 10.1038/s41590-023-01444-x (PMC10063449; doi:10.1038/s41590-023-01444-x)
Supplement: Source Data Extended Data Fig. 4 — Statistical source data. [file 41590_2023_1444_MOESM15_ESM.xls]

## Sheet: Extended Data Fig 4
	Extended Data Fig 4a
			WT				G135D
	DP	DP1	1.47	1.09	1.66	1.94	13.2	2.54	1.79	2.11
		DP2	17.4	13.8	15.8	19	45.4	53.7	35.5	56.4
		DP3	59.7	57.3	46	48.5	61.8	60.5	62.3	64.6
	CD8SP	SM	72	64.4	57.2	76.9	83.6	94.3	96.8	88.9
		M1	64.4	76.5	68.5	58.5	98.5	84.5	91	89.2
		M2	92.7	91.7	91	92.7	96.9	96.4	94.7	97
	CD4SP	SM	66.9	76.8	63.9	64.7	79.9	81.3	75.3	79
		M1	84.3	74.8	77.1	67.9	97.8	86.6	93.8	74.3
		M2	85.2	78.1	89.4	91.9	98.6	96.7	95.5	96.8
	Extended Data Fig 4b
	DP						CD48P						CD4SP
	DP1		DP2		DP3		SM1		M1		M2		SM1		M1		M2
	WT	G135D	WT	G135D	WT	G135D	WT	G135D	WT	G135D	WT	G135D	WT	G135D	WT	G135D	WT	G135D
	1	1.25667	1.25	1.98	6.43333	6.61667	9.11	16.8833	16.23	16.66	20.6533	38.8067	7.41667	13.4733	20.9467	24.2033	22.14	54.3
	0.952586	1.54634	1.48168	2.8486	5.5819	11.9574	8.56196	15.9828	13.9957	27.68	18.75	34.16	6.98	17.8879	18.58	34.07	37.527	56.27
	1.00108	1.73384	1.46175	2.83728	5.34698	7.16703	8.51616	26.9871	16.767	28.2748	14.759	48.82	7.882	21.272	10.77	49.59	29.3156	41.39
	1.01131	1.89978	1.58621	2.96282	4.87931	9.95205	7.82058	14.8621	15.517	21.1466	18.25	38.96	6.896	27.909	9.56	56.56	29.83	71.59
	Extended Data Fig 4d						Extended Data Fig 4f
	WT	G135D					WT	G135D
	33.5	54.3					0.13	1.03
	35.5	42.5					0.12	1.14
	32.5	41.5					0.14	0.75
	34.6	45.7					0.08	0.46
	37.1	45.7					0.054	0.64
	28.9	49.5					0.04	0.52
	33.2	52.1					0.16	1.4
	28.4	49.7					0.22	1.2
	23.9	41.2
	26.5	43.4
	Extended Data Fig 4h
	2wk		6wk			2wk		6wk
	WT	G135D	WT	G135D		WT	G135D	WT	G135D
	3.85	4.06	4.16	4.69		0.106267	0.123368	0.226507	0.175294
	2.95	3.98	4.76	3.65		0.079795	0.0993766	0.401261	0.1003
	4.66	3.73	4.26	3.95		0.145355	0.100031	0.403776	0.10479
	5.18	4.44	4.16	5.69		0.246986	0.169095	0.311287	0.177443
	3.18	4.14	5.55	4.62		0.150144	0.160213	0.336716	0.106338
	5.25	4.11	4.23	3.35		0.205467	0.16291	0.287241	0.0976806
	5.32	2.05	4.34	3.43		0.10863	0.052874	0.401209	0.0815034
	5.85	3.23	2.16	3		0.137854	0.0699587	0.137222	0.0579792
	6.81	4.11	3.44	2.53		0.19888	0.0861423	0.165378	0.0729429
	5.28	2.1	2.16	2.53		0.278574	0.0402948	0.117956	0.0674903
	5.35	2.62	3.44	3		0.283238	0.0863141	0.203983	0.0989349
	4.52	2.43	3.41	4.63		0.177124	0.086856	0.317318	0.13091
	5.58	2.45	4.02	4.13		0.112484	0.0895966	0.292704	0.114791
	6.85	2.1	3.5	5.13		0.155366	0.0702241	0.341557	0.125236
	4.31	3.32	3.59	3.55		0.0902611	0.0698548	0.247784	0.0709418
