# Supplementary material for: A single-amino acid substitution in the adaptor LAT accelerates TCR proofreading kinetics and alters T-cell selection, maintenance and function
Source: Nat Immunol. 2023 Mar 13;24(4):676–89. doi: 10.1038/s41590-023-01444-x (PMC10063449; doi:10.1038/s41590-023-01444-x)
Supplement: Source Data Extended Data Fig. 5 — Statistical source data. [file 41590_2023_1444_MOESM16_ESM.xls]

## Sheet: Extended Data Fig 5
	Extended Data Fig 5a										Extended Data Fig 5b										Extended Data Fig 5c					Extended Data Fig 5d					Extended Data Fig 5e
	2wk		6wk			2wk		6wk			2wk		6wk			2wk		6wk			2wk		6wk			2wk		6wk			2wk		6wk
	WT	G135D	WT	G135D		WT	G135D	WT	G135D		WT	G135D	WT	G135D		WT	G135D	WT	G135D		WT	G135D	WT	G135D		WT	G135D	WT	G135D		WT	G135D	WT	G135D
	29	21	31.7	20.5		0.512317	0.454485	2.12842	0.827708		58.9	61	60.6	68.5		1.04053	1.32017	4.06884	2.76576		0.0840751	0.137298	0.581843	0.699736		0.0242838	0.0249512	0.203264	0.134916		0.173163	0.28269	0.789643	0.393161
	29.2	21.5	31.9	21		0.425351	0.317736	1.70678	1.06344		58.7	60.7	60.5	68		0.855071	0.897049	3.23699	3.44352		0.0940578	0.104058	0.517919	0.829888		0.0147597	0.0146158	0.131593	0.156326		0.155253	0.205257	0.674177	0.53491
	23.5	14.5	26.5	18		0.220683	0.173335	1.40683	2.233		52.4	57	57.9	64.8		0.492075	0.681387	3.0738	8.03882		0.100383	0.0906244	0.233608	2.56438		0.0104162	0.0104001	0.126896	0.339417		0.0792251	0.0996677	0.413609	1.08747
	23.4	16.2	32.1	19.7		0.287165	0.341606	2.88233	0.923068		36.3	30.5	40.6	47.4		0.445474	0.643147	3.64557	2.22099		0.0421418	0.0868249	0.597873	0.468628		0.0157079	0.0188225	0.225398	0.133845		0.110558	0.201889	0.922347	0.457842
	25.8	19	32.3	20.6		0.330769	0.541644	1.50102	1.58812		45	54.5	62.4	71.2		0.576923	1.55366	2.8998	5.48904		0.0336923	0.0952396	0.678554	2.01448		0.0186554	0.0228032	0.16211	0.239806		0.118084	0.248615	0.372253	0.684481
	29.8	16.2	31.8	24.4		0.733652	0.596824	3.43758	1.2746		42.2	46	63.1	64.5		1.03893	1.69469	6.82111	3.36933		0.0734524	0.115578	1.78713	1.11188		0.029126	0.0256634	0.350633	0.212858		0.286858	0.312139	0.897208	0.513663
	26.5	23.7	35.7	23.6		0.435779	0.143935	4.29025	1.59746		59.3	46.7	59.8	69		0.975159	0.283618	7.18647	4.67054		0.198932	0.0260362	1.77506	1.63002		0.00305045	0.00525362	0.510539	0.269971		0.139449	0.0718235	1.24846	0.669336
	29	25.4	34.2	29.8		0.413767	0.310545	4.80219	2.26164		60.8	60.1	61.2	61.6		0.867483	0.734793	8.5934	4.67507		0.214268	0.17635	2.39756	1.45862		0.00331013	0.00062109	0.120055	0.728248		0.136129	0.145646	1.56551	0.886563
	28.4	24.2	25.8	24.5		0.414258	0.371616	2.21797	1.19687		61.7	58.8	50.1	53.6		0.899991	0.902935	4.307	2.61847		0.206998	0.19684	0.348867	0.926937		0.00372832	0.00083614	0.051457	0.25254		0.145819	0.191382	0.729714	0.494309
	31.1	28.3	21.3	24.4		0.519873	0.173612	2.7071	2.49817		59	59.2	57.5	59.6		0.986255	0.363174	7.3079	6.10209		0.0696296	0.0693663	1.92198	2.44083		0.00519873	0.00043403	0.078506	0.459663		0.171558	0.0760421	0.885222	1.24159
	31.2	27.7	33.3	22.4		0.762398	0.436122	5.23636	1.14545		58.5	55.1	59.3	62.4		1.4295	0.86752	9.32481	3.19089		0.100065	0.0861447	2.15403	1.00832		0.00838638	0.00119933	0.12672	0.167235		0.246255	0.214572	0.968726	0.607087
	29.7	27.6	32.1	22.3		0.643745	0.440805	3.38533	1.60299		60	54.7	58.7	59.1		1.3005	0.873625	6.19062	4.24829		0.0880435	0.090857	1.48575	1.39769		0.0149993	0.00256769	0.0710919	0.424793		0.212436	0.234949	0.633057	0.679668
	28.9	21.9	29.3	26		0.44132	0.953964	2.12042	1.43223		60.3	62.9	57.4	58.8		0.920817	2.73992	4.15399	3.23903		0.103132	0.424688	0.328165	1.34744		0.00410428	0.0454087	0.0752748	0.349463		0.112095	0.597181	0.368953	0.698926
	29.2	22.4	32.1	19.2		0.465594	0.711539	2.45685	0.942715		59.9	62.4	40.8	43		0.955106	1.98214	3.12273	2.11129		0.112702	0.273536	0.649528	0.924744		0.0220692	0.0328731	0.104908	0.14942		0.146662	0.431904	0.297279	0.347862
	21.2	27.9	31.9	20.4		0.506574	0.974938	1.82596	0.814572		38.2	57.3	58.2	59.4		0.912789	2.00229	3.33137	2.37184		0.11775	0.298341	0.696256	1.06496		0.0188952	0.0416298	0.106818	0.207309		0.215801	0.588862	0.264764	0.347008
	Extended Data Fig 5f
		CD62+CD44- WT					CD62+CD44- G135D					CD62+CD44+ WT					CD62+CD44+ G135D
	anti-CD3 0	12	5	8.2	9.1	6.6	9.1	5.5	7.8	11.2	10.2	9.8	9.2	4.53	3.98	7.2	8.2	9.5	6.7	7.21	8.5
	anti-CD3 0.5	26.2	37.7	42.1	35.7	31.4	66.2	67.7	69.2	59.8	62.4	44.2	48.5	49.2	53.2	52.5	74	69.2	78.5	72.2	76.5
	anti-CD3 5	88.5	42.6	62.5	78.1	73.5	89.4	72.6	87.2	69.6	69.9	52.1	87.8	78.9	62.4	79.2	59.7	77.4	82.5	82.9	78.5
	Extended Data Fig 5g									Extended Data Fig 5h									Extended Data Fig 5h
	Mandibular		Axillary		Inguinal		Mesenteric			Mandibular		Axillary		Inguinal		Mesenteric			Mandibular		Axillary		Inguinal		Mesenteric
	WT	G135D	WT	G135D	WT	G135D	WT	G135D		WT	G135D	WT	G135D	WT	G135D	WT	G135D		WT	G135D	WT	G135D	WT	G135D	WT	G135D
	6.7	3.03	3.01	13.6	14.71	12.2	19.59	28.4		0.11	0.22	0.24	0.61	5.8	3.01	8.21	3.58		2.31	1.85	3.64	2.31	19.1	21	19.5	13.6
	5.52	3.53	4.43	18.8	20.7	17.5	18.59	25.3		0.85	0.72	1.07	1.06	3.27	6	3.78	10.8		2.28	4.11	3.82	2.82	32.9	38.5	18.4	30
	4.03	2.58	6.77	8.02	22.7	19.6	26	26.1		0.93	0.16	0.48	0.36	5.81	5.43	4.23	4.16		12.1	8.67	7.49	6.96	19.4	19.2	17.4	16.5
	4.64	4.57	9.64	11.1	20.8	24.4	19.2	29.4		1.22	1.05	1	0.76	7.71	11.5	5.32	6.26		7.33	7.24	5.05	4.01	17.7	18.3	18.4	17.7
	6	7.8	3.8	12.7	12.9	9.8	17.8	25.55		1.93	0.98	0.52	1.21	13.4	4.1	6.9	6.5		3.37	1.56	2.98	3.15	22.5	25.6	14.5	19.2
	8	5.7	11.6	7.5	16.8	15.1	24.66	23.92		1.09	1.55	0.72	1.64	10	6	8.1	3.5		4.21	2.25	1.88	4.2	31.2	29.5	21.4	24.7
	4.61	2.52	6.98	7.33	12.7	14.4	26.1	26.3		0.16	0.15	0.98	0.92	6.78	9.61	6.52	6.11		8.67	7.32	5.94	5.09	16.7	18.2	19.8	19.7
	Extended Data Fig 5i
		0				1				2				3				4				5				6
	WT	48.9	41.1	57.3	47.3	38	29.1	22	18	7.92	10.2	6.5	9.23	2.62	3.86	4.89	6.2	2.52	3.72	1.1	2.61	2.77	3.36	1.1	2.1	7	9	7.11	8.56
	G135D	19.7	21.6	15	17.2	10.3	8.7	9	12.56	13	13.1	21	15.72	9.12	8.7	10	12.26	10.6	12	12	11.07	8.55	9	11	9.28	28.9	22.8	21	32
	Extended Data Fig 5j
		0				1				2				3				4				5				6
	WT	53.6	55	55.3	36.5	23.9	22.1	18.7	25.3	11.2	8.98	7.3	15.7	2.33	2.56	6.63	13.2	1.24	1.09	1.67	1.63	1.21	1.09	1.25	2.1	6.52	9.18	9.15	5.57
	G135D	22.5	23.7	28.6	29.4	11.5	18.9	17.3	14.5	12.5	18.1	17.2	13.5	7.6	7.9	5.5	4.5	11.1	9.2	8.98	7.65	7.8	8.32	4.52	7.8	27	13.88	17.9	22.65
