# Supplementary material for: A single-amino acid substitution in the adaptor LAT accelerates TCR proofreading kinetics and alters T-cell selection, maintenance and function
Source: Nat Immunol. 2023 Mar 13;24(4):676–89. doi: 10.1038/s41590-023-01444-x (PMC10063449; doi:10.1038/s41590-023-01444-x)
Supplement: Source Data Extended Data Fig. 6 — Statistical source data. [file 41590_2023_1444_MOESM17_ESM.xls]

## Sheet: Extended Data Fig 6
	Extended Data Fig 6a					Extended Data Fig 6b					Extended Data Fig 6d					Extended Data Fig 6f					Extended Data Fig 6f					Extended Data Fig 6g					Extended Data Fig 6g
	2wk		6wk			2wk		6wk			2wk		6wk			2wk		6wk			2wk		6wk			2wk		6wk			2wk		6wk
	WT	G135D	WT	G135D		WT	G135D	WT	G135D		WT	G135D	WT	G135D		WT	G135D	WT	G135D		WT	G135D	WT	G135D		WT	G135D	WT	G135D		WT	G135D	WT	G135D
	26.7	16.8	31.1	14.5		1.44981	0.98616	3.4521	1.0295		0.43	2.64	0.68	2.64		2.92	8.85	3.01	22.1		22	68.7	21.9	57.9		0.00637786	0.0156769	0.0873321	0.587219		0.0480524	0.121695	0.635407	1.53846
	19.2	9.5	27.5	12.15		1.1904	0.2299	1.6775	0.820125		0.44	3.92	0.7	2.87		3.01	9.24	7.42	24.1		22.7	55.1	23.1	62.1		0.00364637	0.0204851	0.131432	0.878919		0.0274992	0.122157	0.409175	2.26477
	21	18.7	38.8	11.9		1.3902	1.20615	4.4038	1.10075		0.36	2.71	0.92	4.04		3.34	12.1	6.33	29.1		22.5	62.9	31.7	53.1		0.00698341	0.0198634	0.0748434	0.712412		0.0470439	0.103257	0.374808	1.29997
	26.2	10	38.4	11.8		2.15102	0.412	5.4144	0.99356		0.37	1.69	1.01	3.29		3.18	8.1	4.1	11.5		23.3	67.2	18	56.8		0.00451967	0.0166538	0.0832464	0.36448		0.0331158	0.138165	0.365472	1.80021
	28.5	11.3	29.1	11.75		1.197	0.9266	4.35045	0.48175		0.26	2.22	0.42	3.98		3.28	7.51	6.8	19.2		27.5	59.1	22.7	49.2		0.00606521	0.0200607	0.181718	0.441907		0.0508516	0.157868	0.606617	1.13239
	29.1	11.45	32.3	11.5		1.15818	1.4198	3.4884	0.6877		0.21	4.67	0.51	6.64		5.59	8.9	4.27	28.75		32.8	49.2	28.1	39.5		0.0107009	0.0324031	0.120492	1.13867		0.062789	0.179127	0.792931	1.56444
	27.8	13.05	31.8	8.5		1.41502	0.549405	2.0193	0.75225		1.31	5.32	2.14	7.25
	27.6	13	30.6	17.2		1.34688	0.2886	3.26502	0.79464		1.22	4.21	1.12	7.32
