# Supplementary material for: A single-amino acid substitution in the adaptor LAT accelerates TCR proofreading kinetics and alters T-cell selection, maintenance and function
Source: Nat Immunol. 2023 Mar 13;24(4):676–89. doi: 10.1038/s41590-023-01444-x (PMC10063449; doi:10.1038/s41590-023-01444-x)
Supplement: Source Data Extended Data Fig. 7 — Statistical source data. [file 41590_2023_1444_MOESM18_ESM.xls]

## Sheet: Extended Data Fig 7
	Extended Data Fig 7b						Extended Data Fig 7d						Extended Data Fig 7f			Extended Data Fig 7f
	WT	G135D		WT	G135D		WT	G135D		WT	G135D		WT	G135D		WT	G135D
	22	11.6		1.892	2.5636		19.4	4.73		7.75224	0.145684		58.9	8.47		18.8185	0.44044
	20.4	9.68		2.6724	1.42296		21.1	13.5		16.952	0.69255		52.5	6.86		23.0738	0.166012
	20.1	9.02		2.12055	2.38579		18.6	7.26		17.1343	0.098736		42.1	6.69		17.8083	0.132462
	19.9	7.77		3.65165	0.454545		18.8	12		17.922	0.0732		51.2	6.03		10.2912	0.7236
	19.4	7.28		1.3483	0.6916		32.7	9.53		16.036	0.703314		50.2	5.9		13.7046	0.6608
	19	6.02		1.6815	0.37324		27.1	4.52		15.8744	0.4294		27.7	5.35		4.94445	0.66875
	18.9	5.89		3.18654	1.21923		35.2	8.54		17.344	0.64477		45.5	5.15		10.5105	0.21836
	17.9	5.34		3.94158	1.17907		23.9	1.74		16.6748	0.12963		39.4	5.06		5.77998	0.21505
	16.4	3.42		3.03072	0.48393		27.3	6.13		18.1408	0.07969		32.15	4.26		4.673	0.41748
	15.3	3.26		1.59732	0.48737		32.6	8.89		15.7556	0.546735		34.3	4.25		5.25305	0.19125
	15.3	2.25		1.5147	0.093375		38.2	4.2		15.7352	0.14742
	20.9	14.7		2.2572	1.41855		38.6	13.5		16.024	0.729
	20.3	14.2		3.23988	1.0295		38.8	11.5		16.7024	0.481275
	19.7	14.1		3.3884	0.73743		29.7	10.6		16.6616	1.89528
	19.6	13.4		2.8518	0.57486		36.9	11.3		17.0367	0.65766
	19.2	12.3		2.736	1.00983		35.3	13.4		14.516	0.65928
	19.1	11.7		2.68355	0.91377		20.6	14.9		14.282	0.81801
	18.8	7.53		4.324	1.3554		40.8	16.9		14.2124	2.6364
	17.5	5.87		3.675	0.92159		33.3	3.68		11.3098	0.638112
	17	3.39		3.06	0.58647		41.8	5.17		5.11632	0.350526
	Extended Data Fig 7g
	OVA		Q4R7		T4		Q4H7		V4		G4		Catnb		Cappa1
	WT	G135D	WT	G135D	WT	G135D	WT	G135D	WT	G135D	WT	G135D	WT	G135D	WT	G135D
	18.3	8.02	11.8	5.6	35.4	7.36	35.2	15.2	29.7	51.3	28.7	45	20.2	45.7	19.8	48.2
	8.9	3.36	19.2	7.2	38.2	5.66	37.96	18.9	31.5	44.5	29.1	48.2	27.3	39.2	31.2	51.9
	17.4	6.6	11.2	4.6	42.1	2.4	29.21	11.6	37.2	49.2	25.3	59.8	24.5	41.7	21.64	35.2
	12.1	7.88	14.2	2.66	31.9	8.21	32.5	9.21	32.8	48.1	31.2	39.7	21.5	35.6	33.7	45.3
	19.2	5.43	14.5	8.75	39.95	6.3	39.2	5.62	39.2	58.7	39.5	59.2	29.5	49.75	25.1	47.3
	Extended Data Fig 7h									Extended Data Fig 7J
	OVA	Q4R7	Q4	T4	Q4H7	V4	G4				affinity	mean	sd	n	mean	sd	n
	0.000309	0.000107	4.88e-05	4.88e-05	6.6e-05	1.97e-05	7.72e-06			OVA	3.34882	15.18	3.594	5	6.258	1.932	5
	0.000344	0.000153	2.72e-05	4.21794e-05	3.82e-05	8.9e-06	4.63e-06			Q4R7	3.90066	14.18	3.156	5	5.762	2.345	5
	0.000276	0.000124	3.59e-05	3.59281e-05	3.2e-05	1.14e-05	9.15e-06			T	4.21853	37.51	3.982	5	12.11	5.159	5
	0.000292	0.000175	6.74e-05	7.58086e-05	4.03e-05	5.38e-06	6.87e-06			Q4H7	4.37841	34.81	4.063	5	5.986	2.23	5
	0.000233	0.000175	0.000118	3.901e-05	0.000127	5.38e-06	1.59e-05			V	4.70421	32.8	3.197	5	50.36	5.273	5
	0.000384	0.000127	0.000132	3.59281e-05	2.76e-05	1.68e-05	1.34e-05			G	4.85387	30.76	5.324	5	50.38	8.864	5
	0.000363	0.000138	7.58e-05	2.71739e-05	6.9e-05	1.68e-05	1.418e-05			Catnb	5.25	24.6	3.882	5	42.39	5.52	5
	0.000309	8.66e-05	4.88e-05	5.95761e-05	2.11e-05	7.7e-06	7.286e-06			Cappa1	5.5	26.29	6.004	5	45.58	6.277	5
	0.000539	0.000252	3e-05	5.22822e-05	3.86e-05	1.01e-05	1.501e-05
	0.000309	9.85e-05	8.49e-05	8.4928e-05	1.13e-05	1.27e-05	4.972e-06
	0.000344	8.66e-05	0.000125	3.29315e-05	2.81e-05	6.52e-06	1.078e-05
	0.000247	0.000119	6.74e-05	5.95761e-05	2.81e-05	5.38e-06	3.35483e-06
	0.000276	5.56e-05	3.9e-05	7.15191e-05	1.87e-05	1.4e-05	9.665e-06
	0.000326	9.85e-05	4.22e-05	0.000100214	8.67e-05	6.52e-06	1.138e-05
	0.000428	8.8e-05	6.74e-05	8.02733e-05	2.22e-05	2.61e-05	6.865e-06
	0.000344	9.19e-05	0.000125	7.58086e-05	4.51e-05	1.01e-05	2.76828e-06
	0.000405	7.26e-05	7.15e-05	5.58684e-05	1.67e-05	2.12e-05	4.9724e-06
	0.000384	0.000133	0.0001	6.3414e-05	3.45e-05	1.27e-05	6.865e-06
	0.000159	9.66e-05	0.000132	0.000117988	4.42e-05	2.28e-05	5.691e-06
	0.000384	0.000127	8.49e-05	3.59281e-05	3.93e-05	1.54e-05	7.723e-06
	0.00061	0.000168	8.98e-05	2.17043e-05	5.14e-05	6.52e-06	6.069e-06
	0.000309	0.000133	6.34e-05	3.29315e-05	3.53e-05	1.14e-05	7.286e-06
	0.000479	0.000146	5.96e-05	5.95761e-05	4.61e-05	7.7e-06	2.21108e-06
	0.000233	0.000166	8.98e-05	0.0001473	3.67e-05	2.96e-05	3.97397e-06
	0.000898		7.58e-05	0.0001002		1.4e-05	1.9426e-06
	0.000363		1.65e-05	1.64953e-05		1.82e-05	8.6519e-06
	0.000247		0.000106	1.15231e-05		4.43e-05	7.28586e-06
	0.000699		6.74e-05	3.00148e-05		1.54e-05	1.0209e-05
	0.000309		8.98e-05	3.29315e-05		8.9e-06	3.6601e-06
	0.000479		0.000106	2.17043e-05		2.28e-05	8.17767e-06
	0.000326		0.000118			2.28e-05
	0.000194		7.58e-05			4.26e-06
	0.00061		6.74e-05			1.01e-05
