# Supplementary material for: A single-amino acid substitution in the adaptor LAT accelerates TCR proofreading kinetics and alters T-cell selection, maintenance and function
Source: Nat Immunol. 2023 Mar 13;24(4):676–89. doi: 10.1038/s41590-023-01444-x (PMC10063449; doi:10.1038/s41590-023-01444-x)
Supplement: Source Data Extended Data Fig. 8 — Statistical source data. [file 41590_2023_1444_MOESM19_ESM.xls]

## Sheet: Extended Data Fig 8
	Extended Data Fig 8d														Extended Data Fig 8f
	OVA		V4		G4		Catnb		Cappa1		VSV				OVA		V4		G4		Catnb		Cappa1		VSV
	WT	G135D	WT	G135D	WT	G135D	WT	G135D	WT	G135D	WT	G135D			WT	G135D	WT	G135D	WT	G135D	WT	G135D	WT	G135D	WT	G135D
	67.9	69	7.43	60	4.31	47.9	1.54	21.1	2.93	20.4	1.2	5.03			78.4	86.8	10.5	40.1	9.57	38.6	1.2	20.5	5.5	18.2	1.22	0.35
	68	72.1	12.87	49.4	7.44	31.3	2.42	19.9	1.8	17.56	0.45	3.7			76.2	90.7	11.8	36.4	9.43	38	1.9	14.2	3.1	16.2	0.31	1.72
	63.5	65.7	16.82	62.1	15.72	51.81	3.21	22.4	4.3	25.2	6.92	2.3			76.5	92.3	22.5	38	9.14	27.6	2.45	9.84	0.8	12.6	0.42	6.53
	66.4	69.2	8.23	57.92	7.3	43.2	4.9	28.1	5.67	31.2	2.45	4.2			77.5	91.3	20.8	36.4	9.33	29.3	1.2	9.32	2.05	12.3	0.43	9.38
	58.5	63.81	17.1	54.8	16.3	53.8	5.16	30.3	2.38	33.1	0.29	5.68			76.8	87.3	8.3	32.6	9.1	35.1	0.6	8.28	4.85	10.1	0.42	1.6
															76.9	84.2	6.84	35.6	8.87	32.1	0.55	18.4	8.5	10.3	0.31	0.64
															76	82.5	6.94	46.9	8.68	33.4	2.15	12.3	1.55	9.16	0.35	0.27
															77.8	81.4	7.3	35.1	8.87	27.6	2.45	16.7	3.85	10.4	0.23	0.043
															76.5	81.8	9.84	37.1	9.32	33.6	1.72	13.3	4.24	14.4	0.36	0.089
	Extended Data Fig 8g
	Peptide Conc	WT			G135D					Peptide Conc	WT			G135D					Peptide Conc	WT			G135D
OVA	25	3.8138	3.982	3.6721	3.7886	4	4		V4	25	2.9435	2.9899	2.376	1.17061	1.1213	1.169		Catnb	25	0.8992	1.1482	0.8921	0.1915	0.2169	0.2821
	12.5	3.6066	3.9562	3.924	3.2501	3.9199	3.7124			12.5	2.3917	3.1631	2.998	1.1769	1.3821	1.5188			12.5	0.8764	1.1828	0.8881	0.2101	0.2109	0.312
	6.25	3.9481	3.2595	3.8972	3.2003	2.5997	2.6268			6.25	2.4504	2.4649	1.9923	0.7109	1.212	0.5141			6.25	0.6936	0.9666	0.9035	0.1922	0.2643	0.3891
	3.125	3.7118	3.7124	4.0921	2.0745	1.3834	1.5079			3.125	2.2311	2.2775	1.8719	0.696	0.6735	0.8839			3.125	0.5183	0.7182	0.5156	0.2398	0.3017	0.1963
	1.5625	3.1882	4.2764	3.2949	0.8423	1.0208	1.0254			1.5625	1.6869	2.2822	1.8627	0.6377	0.6169	0.4078			1.5625	0.4505	0.6327	0.3461	0.2055	0.2247	0.2939
	0.78125	2.5036	3.3156	2.1298	0.6592	0.3299	0.3643			0.78125	1.2726	1.9716	1.6271	0.4592	0.4553	0.2966			0.78125	0.4051	0.4994	0.2997	0.2155	0.2964	0.1961
	0.390625	1.73	1.5625	1.8921	0.0621	0.85	0.9472			0.390625	0.5337	0.4368	0.9331	0.3206	0.42	0.2186			0.390625	0.3603	0.3595	0.1562	0.1833	0.2679	0.1746
	0.195312	1.204	1.178	1.5513	0.0721	0.4234	0.7124			0.195312	0.1714	0.0697	0.4782	0.1679	0.1746	0.1857			0.195312	0.324	0.3277	0.1343	0.1776	0.2811	0.1707
	0.0976562	0.365	0.3636	0.3567	0.3214	0.7623	0.4522			0.0976562	0.228	0.227	0.2238	0.2107	0.2762	0.1234			0.0976562	0.2122	0.2114	0.2065	0.2141	0.2715	0.1422
	Extended Data Fig 8h									Extended Data Fig 8i							Extended Data Fig 8j
	OVA		H331R		E336Q		Clip			MCC		gp250		Hb			GP61 WT		V71S		Y72F		Clip
	WT	G135D	WT	G135D	WT	G135D	WT	G135D		WT	G135D	WT	G135D	WT	G135D		WT	G135D	WT	G135D	WT	G135D	WT	G135D
	89	88.14	25.6	57.5	6.78	52.25	9.92	10.8		74.3	72.9	12	23.3	2.54	2.57		83.4	76.8	61.8	81.25	25.6	72.6	2.31	1.7
	85.25	75.92	52	75.6	5.84	48.75	8.8	10.1		70.7	78.2	14	43.4	2.36	2.47		81.9	71.1	57.9	52	24.2	69	2.64	2.53
	76.875	82.29	25.9	53.5	6.33	75.75	6.75	5.9		61.4	81.3	2.95	34.6	8.99	2.58		90.5	86.45	60.3	73.6	23.7	39	2.29	2.23
	64.15	78.13	24.6	41.8	6.01	77.25	7.7	10.2		74.8	89.2	2.61	36.3	2.99	2.67		76.8	83.3	51	83.6	21.2	63.8	2.37	2.79
	82.95	86.66	18	65.6	8.47	63	6.78	6.01		70.9	72.5	6.25	24.1				72.6	93.8	49.5	91.6	11.1	54.6	2.3	4.37
	74.75	75.765	20.9	52	19.6	37	8.39	10.7		61	67.4	10.7	23.3				69.6	88.55	47.4	94.8	10.6	36.2	2.19	5.3
	79.25	81.29	38.47	55.9	13.6	61.5	2.4	6.33									61.8	78.05	33.3	71.6	2.72	55.6	1.61	6.19
	75	79.24	14.6	54.6	26.5	45	5.66	8.68									74.1	72.1	31.8	94.8	3.63	44.8	1.88	8.61
