# Supplementary material for: A single-amino acid substitution in the adaptor LAT accelerates TCR proofreading kinetics and alters T-cell selection, maintenance and function
Source: Nat Immunol. 2023 Mar 13;24(4):676–89. doi: 10.1038/s41590-023-01444-x (PMC10063449; doi:10.1038/s41590-023-01444-x)
Supplement: Source Data Extended Data Fig. 9 — Statistical source data. [file 41590_2023_1444_MOESM20_ESM.xls]

## Sheet: Extended Data Fig 9
	Extended Data Fig 9c										Extended Data Fig 9d
	IFNg					TNFa of IFNg					KLRG1-CD127-				KLRG1+ CD127-				KLRG1+ CD127+				KLRG1- CD127+
	OVA		V4			OVA		V4			OVA		V4		OVA		V4		OVA		V4		OVA		V4
	WT	G135D	WT	G135D		WT	G135D	WT	G135D		WT	G135D	WT	G135D	WT	G135D	WT	G135D	WT	G135D	WT	G135D	WT	G135D	WT	G135D
	95	93.8	67.9	77.1		49.789	53.625	42.563	54.086		11.73	6.11	1.14	0.57	77.3	88	72.5	60.3	6.01	4.35	18.3	34	4.96	1.54	8.06	5.13
	93.2	94.8	57.8	66.4		55.043	44.198	50	53.464		17.16	3.65	2.4	0.51	72.7	86.2	48.8	56.3	3.65	8.71	27.9	36.8	6.49	1.44	20.9	6.39
	94.7	95	47.5	77.6		55.755	46.211	56.421	54.124		12.61	3.58	0	0	77.6	85.4	47.5	66	5.01	8.92	39.8	30.9	4.78	2.1	12.7	3.11
	94.4	91.2	62.9	85.6		56.462	40.57	77.266	67.991		17.03	9.9	2.1	0.04	76.1	80.4	33.3	52.9	2.79	6.04	43.8	38.5	4.08	3.66	20.8	8.56
	Extended Data Fig 9e																	Extended Data Fig 9f
	KLRG1-CD127-				KLRG1+ CD127-				KLRG1+ CD127+				KLRG1- CD127+					IFNg					TNFa of IFNg
	OVA		V4		OVA		V4		OVA		V4		OVA		V4			OVA		V4			OVA		V4
	WT	G135D	WT	G135D	WT	G135D	WT	G135D	WT	G135D	WT	G135D	WT	G135D	WT	G135D		WT	G135D	WT	G135D		WT	G135D	WT	G135D
	7.54	1.77	38.51	6.22	74.2	92.5	55.6	85.6	11	5.01	1.62	6.22	7.26	0.72	4.27	1.96		83.4	77.4	69.08	87.2		41.6067	21.5762	13.5785	22.2477
	8.11	2.53	26.88	6.4	74	88.5	66.6	85.2	10.3	7.89	2.39	7.27	7.59	1.08	4.13	1.13		81.4	83.6	79.5	85.2		32.6781	31.8182	15.5975	17.8404
	11.36	2.84	35.43	9.6	70.3	86.2	55	84.8	9.59	10	3.59	3.78	8.75	0.96	5.98	1.82		83	82.8	79.51	79.2		38.5542	33.3333	11.3319	16.4141
	9.1	1.49	37.92	4.94	73.6	90.5	56.1	87.1	9.6	7.4	1.41	5.77	7.7	0.61	4.57	2.19		83.4	76.9	68.06	83.6		40.048	24.9675	14.1934	19.378
		3.45	23.87	12.16		87.6	71.2	82.6		7.43	2.16	3.39		1.52	2.77	1.85			78.1	80.7	80.47			26.1204	17.8439	11.0227
