# Supplementary material for: A single-amino acid substitution in the adaptor LAT accelerates TCR proofreading kinetics and alters T-cell selection, maintenance and function
Source: Nat Immunol. 2023 Mar 13;24(4):676–89. doi: 10.1038/s41590-023-01444-x (PMC10063449; doi:10.1038/s41590-023-01444-x)
Supplement: Source Data Extended Data Fig. 10 — Statistical source data. [file 41590_2023_1444_MOESM21_ESM.xls]

## Sheet: Extended Data Fig 10
	Extended Data Fig 10a						Extended Data Fig 10i						Extended Data Fig 10j				Extended Data Fig 10l
	2 wk		6 wk				2 wk		6 wk				WT	G135D			Proliferating cells
	WT	G135D	WT	G135D			WT	G135D	WT	G135D			45.2	47.4			Tconv:Treg	WT				G135D
	0.166485	0.221789	0.756803	0.862916			0.134229	0.111026	0.451641	0.331891			68.8	81.4			64	98.1	98.2	97.8	92.4	93.1	98.4	96.3	93.4
	0.115435	0.175822	0.88439	1.17768			0.058658	0.04548	0.43052	0.461432			70.3	81.8			32	93.7	98.2	97	96.8	97.2	98.1	94.8	93.1
	0.059541	0.126738	0.414962	2.5885			0.040153	0.032979	0.39652	0.908386			84.3	81.7			16	76.6	68.1	67.7	77.7	98.4	97.2	93.7	92.8
	0.059693	0.106119	0.41924	1.61077			0.026684	0.054217	0.293833	0.348695			71.2	62.5			8	48.9	32.8	43.6	42.5	83.9	82.4	87.2	76.6
	0.050769	0.215959	0.9868	1.34482			0.034096	0.066808	0.521965	0.50609			71.9	71.2			4	14.5	17.7	20.6	13.9	61.5	88.1	77	75.9
	0.110127	0.230477	1.42242	0.852439			0.076154	0.133372	0.818969	0.353779			78.2	55.3			2	4.83	7.2	4.5	8.2	40.9	49.4	40.9	33.7
	0.096541	0.025157	0.819257	1.14428			0.071674	0.01801	0.673372	0.443701			53.3	66.7			1	5.62	6.9	8.2	9.1	21.4	38.8	38.2	28.4
	0.082324	0.06187	0.971054	1.17812			0.064801	0.032257	0.8327	0.423094			67.2	76.9
	0.102599	0.062212	0.521147	1.70699			0.070559	0.03684	0.439314	0.251635			49.2	58.1			% of suppression
	0.100598	0.040857	1.33755	1.55603			0.09044	0.013728	1.32226	0.583359			51.4	72.2			Tconv:Treg	WT				G135D
	0.197271	0.097249	1.2775	0.960457			0.11193	0.027587	1.1656	0.277926			66.9	57.2			64	0	0	0	4.54545	5.38618	0	0	0
	0.189872	0.075044	0.718112	1.50814			0.091425	0.037915	0.625253	0.437573			52.3	50.2			32	4.48522	0	0.817996	0	1.21951	0.304878	1.55763	0.321199
	0.155039	0.223109	0.573706	1.05375			0.081994	0.058088	0.395898	0.282107			69	61.6			16	21.9164	30.6517	30.7771	19.7314	0	1.21951	2.6999	0.642398
	0.127406	0.130969	0.524393	1.15702			0.097478	0.041623	0.443468	0.509641			54.5	59.6			8	50.1529	66.5988	55.4192	56.095	14.7358	16.2602	9.44964	17.9872
	0.059541	0.089262	0.473364	2.91005			0.062494	0.058599	0.350413	0.587637							4	85.2192	81.9756	78.9366	85.6405	37.5	10.4675	20.0415	18.7366
	0.060139	0.081037	0.437468	1.71516													2	95.0765	92.668	95.3988	91.5289	58.435	49.7967	57.5286	63.9186
	0.042115	0.288982	0.843583	1.82236													1	94.2712	92.9735	91.6155	90.5992	78.252	60.5691	60.3323	69.5931
	0.139217	0.252508	0.721358	1.51149
	0.05	0.083	0.604454	0.612363
	0.17	0.21	0.965612	1.806
